# Supplementary material for: Genome-Wide Identification and Characterization of Melon bHLH Transcription Factors in Regulation of Fruit Development
Source: Plants (Basel). 2021 Dec 10;10(12):2721. doi: 10.3390/plants10122721 (PMC8709311; doi:10.3390/plants10122721)
Supplement: Supplementary file 1 [file plants-10-02721-s001.zip]

Archive with 3 entries (3 files):
- Supplementary Figure S1.pdf
- Supplementary Table S1.xlsx
- Supplementary Table S2 .xlsx
